# Supplementary material for: ‘We stay silent and keep it in our hearts’: a qualitative study of failure of complaints mechanisms in Malawi’s health system
Source: Health Policy Plan. 2023 Nov 16;38(Suppl 2):ii14–24. doi: 10.1093/heapol/czad043 (PMC10666912; doi:10.1093/heapol/czad043)
Supplement: czad043_Supp [file czad043_supp.zip]

Archive with 1 entries (1 files):
- suppl_data/FINAL version supplementary table.docx
